# Supplementary material for: Development of a UiO-66 Based Waterborne Flame-Retardant Coating for PC/ABS Material
Source: Polymers (Basel). 2024 Jan 19;16(2):275. doi: 10.3390/polym16020275 (PMC10821372; doi:10.3390/polym16020275)
Supplement: Supplementary file 1 [file polymers-16-00275-s001.zip]

Archive with 1 entries (1 files):
- polymers-2769604-supplementary.pdf
